# Supplementary material for: Exploiting public databases of genomic variation to quantify evolutionary constraint on the branch point sequence in 30 plant and animal species
Source: Nucleic Acids Res. 2023 Nov 11;51(22):12069–75. doi: 10.1093/nar/gkad970 (PMC10711541; doi:10.1093/nar/gkad970)
Supplement: gkad970_Supplemental_Files [file gkad970_supplemental_files.zip]

Archive with 4 entries (4 files):
- File_S1.pdf
- Supplementary_Figures.pdf
- Table_S1.xlsx
- Table_S2.xlsx
